# Supplementary material for: Tesla valves and capillary structures-activated thermal regulator
Source: Nat Commun. 2023 Jul 6;14:3996. doi: 10.1038/s41467-023-39289-5 (PMC10325955; doi:10.1038/s41467-023-39289-5)
Supplement: Supplementary file 8 — Source Data [file 41467_2023_39289_MOESM8_ESM.zip]

Archive with 18 entries (17 files):
- Source Data/
- Source Data/Fig. 2a.xlsx
- Source Data/Fig. 2c.xlsx
- Source Data/Fig. 3a.xlsx
- Source Data/Fig. 3b.xlsx
- Source Data/Fig. 3c.xlsx
- Source Data/Fig. 3d.xlsx
- Source Data/Fig. 4a.xlsx
- Source Data/Fig. 4b.xlsx
- Source Data/Fig. 4c.xlsx
- Source Data/Fig. 4d.xlsx
- Source Data/Fig. 5.xlsx
- Source Data/Supplementary Fig. 10.xlsx
- Source Data/Supplementary Fig. 11.xlsx
- Source Data/Supplementary Fig. 4.xlsx
- Source Data/Supplementary Fig. 5.xlsx
- Source Data/Supplementary Fig. 8.xlsx
- Source Data/Supplementary Fig. 9.xlsx
