# Supplementary material for: Tesla valves and capillary structures-activated thermal regulator
Source: Nat Commun. 2023 Jul 6;14:3996. doi: 10.1038/s41467-023-39289-5 (PMC10325955; doi:10.1038/s41467-023-39289-5)
Supplement: Supplementary file 8 — Source Data [file 41467_2023_39289_MOESM8_ESM.zip › Source Data/Fig. 2a.xlsx]

## Sheet: Sheet1
Reynolds number, Re	Single-phase Di			Reynolds number, Re	Single-phase Di
Water				HFE-7100
100.919	1.27685			136.406	1.47059
172.625	1.35781			184.148	1.60465
562.138	2.8			286.452	1.89394
929.52	3.22929			463.779	2.3
1265.92	3.63514			770.692	2.5
				1207.19	2.84314
				2148.39	3.89706
