# Supplementary material for: Tesla valves and capillary structures-activated thermal regulator
Source: Nat Commun. 2023 Jul 6;14:3996. doi: 10.1038/s41467-023-39289-5 (PMC10325955; doi:10.1038/s41467-023-39289-5)
Supplement: Supplementary file 8 — Source Data [file 41467_2023_39289_MOESM8_ESM.zip › Source Data/Fig. 2c.xlsx]

## Sheet: Sheet1
Effective heat flux	Two-phase Di		Effective heat flux	Two-phase Di
Flow rate of 0.18 kg/h			Flow rate of 0.23 kg/h
141	2		167	1.68724
208	1.9641		186	1.84818
245	1.8251		248	1.70909
300	2.06024		300	1.74312
330	1.96842		330	1.76923
360	2		400	1.69231
			460	1.81818
			473	1.84375
			536	1.7766
