# Supplementary material for: Tesla valves and capillary structures-activated thermal regulator
Source: Nat Commun. 2023 Jul 6;14:3996. doi: 10.1038/s41467-023-39289-5 (PMC10325955; doi:10.1038/s41467-023-39289-5)
Supplement: Supplementary file 8 — Source Data [file 41467_2023_39289_MOESM8_ESM.zip › Source Data/Fig. 3a.xlsx]

## Sheet: Sheet1
			Transient pressure drop (kPa) at 0.23 kg/h
		Times (second)	0.133	0.185	0.242	0.252	0.317	0.405	0.52
		1	77.3919	85.3549	107.372	125.675	142.932	182.748	236.375
		2	83.4261	91.9469	116.831	118.07	143.003	183.126	236.201
		3	75.5816	94.5884	117.428	125.539	143.018	182.827	235.936
		4	70.0845	97.6861	117.401	131.465	143.112	182.759	236.156
		5	78.6947	93.368	117.346	131.405	143.097	182.842	236.071
		6	79.1057	70.8737	117.496	130.726	143.246	182.824	236.049
		7	80.8935	59.4385	117.436	130.393	143.243	182.907	236.075
		8	82.8182	62.4328	117.507	130.865	143.357	182.798	236.112
		9	89.6089	66.8561	117.564	129.359	143.363	182.953	236.006
		10	93.1893	70.4179	117.732	130.641	143.299	182.771	235.665
		11	88.9232	73.1233	117.104	129.689	143.326	182.617	235.625
		12	69.0967	75.3518	117.448	129.841	143.291	182.646	235.745
		13	56.9583	77.5171	117.304	129.908	143.299	182.545	235.996
		14	54.7848	80.0008	117.672	130.092	142.553	182.359	235.383
		15	60.0614	82.3154	117.794	129.976	142.542	182.37	235.646
		16	63.5467	84.6442	117.872	122.783	143.307	182.361	235.612
		17	66.5668	87.0202	117.863	125.666	143.375	182.368	235.831
		18	68.991	89.6829	117.55	127.617	143.262	183.232	235.859
		19	71.4811	92.5519	117.63	128.307	143.329	182.254	235.559
		20	73.5825	95.8637	117.774	127.986	143.152	182.405	235.222
		21	75.9444	97.9572	117.665	127.994	142.401	182.378	234.964
		22	78.2829	87.2498	117.617	127.902	142.498	182.322	235.429
		23	80.6756	69.1813	117.596	127.923	142.555	182.122	235.793
		24	83.3792	71.4172	117.603	127.846	142.481	182.202	235.523
		25	86.2913	76.1808	117.603	127.733	142.417	182.103	235.684
		26	70.2406	79.6695	117.759	127.224	142.451	182.453	235.368
		27	57.3711	82.3512	115.6	127.123	142.51	182.977	235.564
		28	45.8909	84.9799	117.084	126.939	142.455	182.144	235.811
		29	55.324	87.4417	116.876	126.783	142.404	182.773	235.739
		30	60.9303	89.9894	122.825	127.639	142.504	182.158	235.325
		31	63.8788	92.5034	124.705	127.476	142.836	182.075	235.377
		32	65.8515	95.1976	125.312	127.334	142.928	182.095	235.368
		33	68.0094	98.0833	127.355	127.173	142.994	182.798	235.428
		34	70.4304	100.53	127.089	127.2	142.861	182.87	235.178
		35	72.6779	77.0399	127.156	126.957	142.861	182.961	235.413
		36	74.8144	69.8431	124.416	127.219	142.846	181.842	235.133
		37	77.2144	75.6387	124.862	127.189	142.878	182.902	235.141
		38	79.7273	79.5441	123.501	127.147	142.776	181.842	235.66
		39	82.3322	82.628	122.885	126.932	142.823	182.777	235.356
		40	85.1702	85.012	123.87	126.963	142.665	182.872	235.321
