# Supplementary material for: Tesla valves and capillary structures-activated thermal regulator
Source: Nat Commun. 2023 Jul 6;14:3996. doi: 10.1038/s41467-023-39289-5 (PMC10325955; doi:10.1038/s41467-023-39289-5)
Supplement: Supplementary file 8 — Source Data [file 41467_2023_39289_MOESM8_ESM.zip › Source Data/Fig. 3b.xlsx]

## Sheet: Sheet1
		Transient wall temperature at 0.23 kg/h
	Time (second)	0.133	0.185	0.242	0.252	0.317	0.405	0.52
	1	143.882	178.575	167.954	132.029	143.548	153.09	167.826
	2	135.888	173.041	156.079	132.129	144.106	153.608	167.829
	3	110.232	149.376	128.641	330.699	143.549	153.091	167.829
	4	235.661	138.204	129.195	357.589	143.553	153.609	167.824
	5	316.821	126.839	129.194	225.261	143.551	153.604	168.309
	6	351.953	94.8109	129.194	209.145	144.106	153.09	167.829
	7	365.642	99.0389	129.195	138.76	143.549	153.092	167.829
	8	370.751	195.044	129.192	138.175	143.553	153.607	167.826
	9	314.484	231.464	129.196	132.081	143.551	153.61	167.825
	10	171.341	233.924	129.192	161.676	143.55	153.608	167.828
	11	88.2569	224.163	129.192	134.804	143.548	153.607	167.826
	12	81.6943	217.801	130.312	134.251	143.549	153.609	167.828
	13	84.411	208.495	129.192	134.806	143.553	153.091	167.825
	14	186.523	198.702	129.198	133.696	143.55	153.093	167.828
	15	243.781	189.198	129.199	134.809	143.549	153.609	167.346
	16	231.16	181.369	129.194	130.427	143.557	153.091	167.825
	17	218.133	174.422	129.192	164.136	143.55	153.608	167.346
	18	203.957	163.621	129.196	137.611	143.554	153.092	167.827
	19	189.588	155.763	129.198	135.368	143.548	153.097	167.829
	20	178.838	145.602	129.192	134.243	143.548	153.607	168.313
	21	166.254	132.773	129.196	133.693	143.553	153.092	168.309
	22	155.56	124.505	129.196	133.691	143.549	153.606	167.829
	23	143.879	95.3641	129.196	134.246	143.546	153.608	167.826
	24	133.937	178.586	129.196	134.245	143.546	153.61	167.832
	25	121.169	200.187	129.194	133.691	143.548	153.093	167.826
	26	79.5337	198.699	129.196	133.695	143.55	153.608	167.831
	27	83.3155	187.043	108.24	133.693	143.551	153.606	167.825
	28	86.7236	184.903	131.468	133.696	143.549	153.609	167.828
	29	295.011	174.42	222.766	133.692	143.549	153.604	167.826
	30	247.47	162.3	274.906	134.807	142.994	153.09	167.821
	31	230.271	158.359	253.636	134.247	143.549	153.09	167.346
	32	215.589	148.74	225.835	133.689	142.998	153.602	167.824
	33	198.293	136.984	293.847	134.247	143.551	153.607	167.827
	34	188.812	126.834	217.495	133.693	142.994	153.084	167.824
	35	178.085	93.26	235.792	133.693	142.998	153.087	167.824
	36	169.171	98.5552	132.001	133.692	143.549	153.091	167.827
	37	158.376	203.186	153.641	133.691	142.995	153.607	167.826
	38	148.637	201.684	130.886	133.692	143.55	153.608	167.821
	39	137.877	195.01	175.018	133.691	142.991	153.608	167.82
	40	128.129	184.903	155.474	133.689	142.996	153.094	167.818
