# Supplementary material for: Tesla valves and capillary structures-activated thermal regulator
Source: Nat Commun. 2023 Jul 6;14:3996. doi: 10.1038/s41467-023-39289-5 (PMC10325955; doi:10.1038/s41467-023-39289-5)
Supplement: Supplementary file 8 — Source Data [file 41467_2023_39289_MOESM8_ESM.zip › Source Data/Fig. 3c.xlsx]

## Sheet: Sheet1
		Flow rate at 0.23 kg/h
		Vapor quality	Pressure drop, kPa	Wall temperature (oC)
		0.252	127	134
		0.317	143	144
		0.405	183	153
		0.52	236	168
