# Supplementary material for: Tesla valves and capillary structures-activated thermal regulator
Source: Nat Commun. 2023 Jul 6;14:3996. doi: 10.1038/s41467-023-39289-5 (PMC10325955; doi:10.1038/s41467-023-39289-5)
Supplement: Supplementary file 8 — Source Data [file 41467_2023_39289_MOESM8_ESM.zip › Source Data/Fig. 3d.xlsx]

## Sheet: Sheet1
			Variation of vapor quality
		Flow rate, kg/h	Tesla channel	Thermal regulator
		0.18	0.31	0.32
		0.228	0.253	0.252
		0.303	0.252	0.23
		0.389	0.29	0.27
