# Supplementary material for: Tesla valves and capillary structures-activated thermal regulator
Source: Nat Commun. 2023 Jul 6;14:3996. doi: 10.1038/s41467-023-39289-5 (PMC10325955; doi:10.1038/s41467-023-39289-5)
Supplement: Supplementary file 8 — Source Data [file 41467_2023_39289_MOESM8_ESM.zip › Source Data/Fig. 4a.xlsx]

## Sheet: Sheet1
	Flow rate at 0.303 kg/h
	Thermal regulator			Tesla channel			Plain wall			Inlet orifice [9]
	Effective heat flux	Overall HTC		Effective heat flux	Overall HTC		Effective heat flux	Overall HTC		Effective heat flux	Overall HTC
	144.613	80.067		145.613	46.8036		123.916	197.633		116.415	188.201
	167.235	50.0409		167.529	31.9623		131.461	172.295		123.69	138.088
	184.873	40.9163		185.56	26.7561		137.323	109.683		131.082	110.563
	205.351	39.1626		216.448	27.3397		143.373	83.1629		138.707	93.2354
	236.935	52.2501		248.671	29.5226		151.239	80.2327		146.83	83.9419
	238.997	56.9231		297.221	41.291		155.034	55.4486		155.488	80.9484
	272.938	58.6519		339.43	74.5037					164.246	79.7918
	303.09	69.328		381.724	108.201					173.153	75.6908
	337.25	170.616		407.522	103.495					182.418	75.7155
	363.687	172.346		433.084	102.33					191.635	73.1461
	390.268	172.789		459.138	101.685					201.015	71.8464
	409.409	169.525		472.81	98.8507					210.243	69.2235
	427.741	166.54		494.951	98.124					219.506	66.264
	461.548	165.723		511.072	97.7922					229.095	64.0323
	495.406	161.133		518.003	96.5059					239.581	63.2352
	530.794	160.696		536.642	96.3549					251.224	66.2071
	558.857	161.629		536.642	96.3549					262.564	69.1097
	576.786	159.61		568.304	96.9144					273.316	67.748
	609.94	158.15								284.815	69.2062
	626.11	156.895								295.984	68.9094
	645.907	158.889								307.228	68.752
	659.797	154.125								318.384	67.7991
	678.979	153.47								330.304	67.4601
	692.263	154.034								343.079	69.8174
	712.957	156.277								355.069	69.3131
										367.634	70.2991
										379.725	69.7308
										392.149	69.803
										404.555	69.2662
										417.716	69.8101
										430.819	70.3712
										443.175	69.6348
										456.007	68.7138
										470.828	70.5784
										485.075	71.7951
										498.392	71.4275
										512.164	71.5417
										525.84	71.5156
										539.477	71.0493
										553.587	71.6488
										570.536	66.9564
