# Supplementary material for: Tesla valves and capillary structures-activated thermal regulator
Source: Nat Commun. 2023 Jul 6;14:3996. doi: 10.1038/s41467-023-39289-5 (PMC10325955; doi:10.1038/s41467-023-39289-5)
Supplement: Supplementary file 8 — Source Data [file 41467_2023_39289_MOESM8_ESM.zip › Source Data/Fig. 4b.xlsx]

## Sheet: Sheet1
		Thermal regulator	Tesla channel		Inlet orifice [9]			Plain wall
	flow rate, kg/h	Experimental CHF, W/cm^2			flow rate, kg/h	CHF, W/cm^2		flow rate, kg/h	CHF, W/cm^2
	0.18	515	400		0.08	142		0.113	57.6934
	0.228	600	510		0.16	188		0.16	108.482
	0.303	735	590		0.23	342		0.23	104.709
	0.36	835	650		0.3	440		0.303	123.478
								0.389	155.034
		Thermal regulator	Tesla channel
	flow rate, kg/h	Prediction of CHF, W/cm^2
	0.16216	509	398
	0.228	621	486
	0.303	736	576
	0.36	819	640.7
	0.378	840	657.5
