# Supplementary material for: Tesla valves and capillary structures-activated thermal regulator
Source: Nat Commun. 2023 Jul 6;14:3996. doi: 10.1038/s41467-023-39289-5 (PMC10325955; doi:10.1038/s41467-023-39289-5)
Supplement: Supplementary file 8 — Source Data [file 41467_2023_39289_MOESM8_ESM.zip › Source Data/Fig. 4c.xlsx]

## Sheet: Sheet1
			HFE-7100, flow rate at 0.46 kg/h
			Thermal regulator		Plain wall		Tesla channel
			Effective heat flux	Overall HTC	Effective heat flux	Overall HTC	Effective heat flux	Overall HTC
			3.27228		3.65114		3.84921
			6.99458		5.42821		7.81363
			11.4392		7.70912		11.2282
			17.6534		10.1152		14.3595
			23.7367		12.7437		18.9106
			30.958		14.7279		24.8818
			42.0592		17.2549		30.2956	30.9069
			48.7616	55.0097	19.8523		36.9985	53.4102
			67.7591	87.0657	21.9588		42.3119	37.3569
			82.6693	84.3911	36.3671	10.1283	50.1003	30.2282
			92.8937	73.5469	40.7728	9.96061	58.8918	29.3634
			105.589	85.8959	47.7883	11.2858	68.5412	30.2602
			110.266	73.0503	51.2083	10.9725
					55.0914	10.4798
					61.2102	11.8162
