# Supplementary material for: Tesla valves and capillary structures-activated thermal regulator
Source: Nat Commun. 2023 Jul 6;14:3996. doi: 10.1038/s41467-023-39289-5 (PMC10325955; doi:10.1038/s41467-023-39289-5)
Supplement: Supplementary file 8 — Source Data [file 41467_2023_39289_MOESM8_ESM.zip › Source Data/Fig. 4d.xlsx]

## Sheet: Sheet1
	HFE-7100	Thermal regulator		Plain wall			Inlet orifice using HFE-7000			Tesla channel
	Flow rate, kg/h	CHF		Flow rate, kg/h	CHF		Flow rate, kg/h	CHF		Flow rate, kg/h	CHF
	0.228	91		0.2079	34.9		0.26519	56.5355		0.34545	75
	0.456	120		0.4158	51.27		0.34876	66.142		0.69091	83
	0.683	135		0.6237	61.2		0.45931	76.28		1.03485	100
	0.915	157		1.0341	91		0.5613	83.6791		1.38636	111
	1.114	164		1.4553	111.56		0.69817	91.1191		1.68788	115
	1.6	187					0.83899	97.9867		2.42424	130
							1.00284	103.751
							1.21933	126.806
							1.44043	126.52
							1.79774	150.925
							2.26626	137.762
	Prediction of CHF						2.71701	137.762
	Thermal regulator		Tesla channel
	Flow rate, kg/h	CHF	Flow rate, kg/h	CHF
	0.228	56.4	0.34545	56.6
	0.456	85	0.69091	85.4
	0.683	108	1.03485	108
	0.915	129	1.38636	128.6
	1.114	144.7	1.68788	144.6
	1.6	179.5	2.42424	179
	1.65	182.7
