# Supplementary material for: Tesla valves and capillary structures-activated thermal regulator
Source: Nat Commun. 2023 Jul 6;14:3996. doi: 10.1038/s41467-023-39289-5 (PMC10325955; doi:10.1038/s41467-023-39289-5)
Supplement: Supplementary file 8 — Source Data [file 41467_2023_39289_MOESM8_ESM.zip › Source Data/Fig. 5.xlsx]

## Sheet: Sheet1
				Geometry configuration	CHF	Max. HTC
					(W cm-2)
				Microchannels with micropinfin fences 12	830	150
				Staggered micropin fin heat sink 14	350	70
				Microchannels installed with inet orifices 15	440	40
				Diamond microchannels with microporous copper 16	1340	320
				Gradient wick channels 17	870	180
				Combination of micronozzles and cavities 18	1016	109
				Thermal regulator	835	175
				Tesla channel	650	100
				Plain microchannel 19	150	35
				Roughened channels 20	270	80
				Tapered gap 21	1060	280
				Reentrant cavity 15	643	55
