# Supplementary material for: Tesla valves and capillary structures-activated thermal regulator
Source: Nat Commun. 2023 Jul 6;14:3996. doi: 10.1038/s41467-023-39289-5 (PMC10325955; doi:10.1038/s41467-023-39289-5)
Supplement: Supplementary file 8 — Source Data [file 41467_2023_39289_MOESM8_ESM.zip › Source Data/Supplementary Fig. 10.xlsx]

## Sheet: Sheet1
	Thermal regulator			Plain wall microchannel
	Flow rate, kg/h	Vapor quality		Flow rate, kg/h	Vapor quality
	0.18	0.81		0.113	0.18
	0.228	0.72		0.16	0.24
	0.303	0.65		0.23	0.16
	0.36	0.58		0.303	0.15
	0.389	0.4		0.389	0.1
