# Supplementary material for: Tesla valves and capillary structures-activated thermal regulator
Source: Nat Commun. 2023 Jul 6;14:3996. doi: 10.1038/s41467-023-39289-5 (PMC10325955; doi:10.1038/s41467-023-39289-5)
Supplement: Supplementary file 8 — Source Data [file 41467_2023_39289_MOESM8_ESM.zip › Source Data/Supplementary Fig. 11.xlsx]

## Sheet: Sheet1
			Pressure drop, kPa
	Single phase at equivalent flow rate	1	3.85
		2	3.2
	Two-phase flow ate equivalent vapor quality	3	7.3
		4	12.7
