# Supplementary material for: Tesla valves and capillary structures-activated thermal regulator
Source: Nat Commun. 2023 Jul 6;14:3996. doi: 10.1038/s41467-023-39289-5 (PMC10325955; doi:10.1038/s41467-023-39289-5)
Supplement: Supplementary file 8 — Source Data [file 41467_2023_39289_MOESM8_ESM.zip › Source Data/Supplementary Fig. 4.xlsx]

## Sheet: Sheet1
		Supplementary Fig. 4a			Supplementary Fig. 4a
		Pressure drop	Wall temp.		Pressure drop	Wall temp.
	Time (second)	vapor quality of 0.133			Vapor quality of 0.185
	1	77.3919	143.882		85.3549	178.575
	2	83.4261	135.888		91.9469	173.041
	3	75.5816	110.232		94.5884	149.376
	4	70.0845	235.661		97.6861	138.204
	5	78.6947	316.821		93.368	126.839
	6	79.1057	351.953		70.8737	94.8109
	7	80.8935	365.642		59.4385	99.0389
	8	82.8182	370.751		62.4328	195.044
	9	89.6089	314.484		66.8561	231.464
	10	93.1893	171.341		70.4179	233.924
	11	88.9232	88.2569		73.1233	224.163
	12	69.0967	81.6943		75.3518	217.801
	13	56.9583	84.411		77.5171	208.495
	14	54.7848	186.523		80.0008	198.702
	15	60.0614	243.781		82.3154	189.198
	16	63.5467	231.16		84.6442	181.369
	17	66.5668	218.133		87.0202	174.422
	18	68.991	203.957		89.6829	163.621
	19	71.4811	189.588		92.5519	155.763
	20	73.5825	178.838		95.8637	145.602
	21	75.9444	166.254		97.9572	132.773
	22	78.2829	155.56		87.2498	124.505
	23	80.6756	143.879		69.1813	95.3641
	24	83.3792	133.937		71.4172	178.586
	25	86.2913	121.169		76.1808	200.187
	26	70.2406	79.5337		79.6695	198.699
	27	57.3711	83.3155		82.3512	187.043
	28	45.8909	86.7236		84.9799	184.903
	29	55.324	295.011		87.4417	174.42
	30	60.9303	247.47		89.9894	162.3
	31	63.8788	230.271		92.5034	158.359
	32	65.8515	215.589		95.1976	148.74
	33	68.0094	198.293		98.0833	136.984
	34	70.4304	188.812		100.53	126.834
	35	72.6779	178.085		77.0399	93.26
	36	74.8144	169.171		69.8431	98.5552
	37	77.2144	158.376		75.6387	203.186
	38	79.7273	148.637		79.5441	201.684
	39	82.3322	137.877		82.628	195.01
	40	85.1702	128.129		85.012	184.903
