# Supplementary material for: Tesla valves and capillary structures-activated thermal regulator
Source: Nat Commun. 2023 Jul 6;14:3996. doi: 10.1038/s41467-023-39289-5 (PMC10325955; doi:10.1038/s41467-023-39289-5)
Supplement: Supplementary file 8 — Source Data [file 41467_2023_39289_MOESM8_ESM.zip › Source Data/Supplementary Fig. 5.xlsx]

## Sheet: Sheet1
					Flow rate of 0.18 kg/h
					Transient pressure drop									Transient wall temperature
			Time (second)	vapor quality	0.13	0.16	0.2	0.256	0.31	0.34	0.53		Time (second)	0.13	0.16	0.2	0.256	0.31	0.34	0.53
			1		15.4497	12.3675	40.984	40.202	50.8795	63.741	99.7211		1	205.722	95.3253	115.658	98.6199	133.611	126.208	160.794
			2		19.6585	14.8984	15.1585	26.098	52.1658	63.6452	99.9006		2	195.541	102.835	92.0827	101.526	132.02	126.209	160.327
			3		20.8287	15.9292	15.7924	27.1862	52.9181	63.5454	99.9012		3	147.728	226.596	194.433	186.545	131.49	126.21	160.799
			4		22.0755	16.6813	16.4943	28.3436	53.4387	63.5923	100.071		4	141.557	230.079	234.546	203.846	132.548	126.717	160.321
			5		23.2255	17.9695	17.5199	29.7487	54.0984	63.5949	100.01		5	130.3	225.725	243.099	208.161	132.02	126.713	160.325
			6		24.1117	18.8633	18.4955	30.9169	54.5729	63.8641	100.129		6	123.279	216.376	247.459	206.709	131.49	126.208	160.326
			7		24.9397	20.1976	19.8427	32.157	54.989	64.4632	100.262		7	114.024	208.128	243.956	205.27	130.966	126.208	160.323
			8		25.5357	21.2706	20.9447	33.4504	55.3154	64.3663	100.233		8	112.818	196.963	236.221	199.583	130.437	126.712	159.849
			9		26.3158	22.6336	22.2419	34.6459	55.888	64.3645	100.147		9	111.014	183.987	224.579	187.872	129.91	126.713	160.324
			10		26.7355	23.8046	23.5244	35.6807	56.2146	64.4993	100.225		10	110.418	171.603	217.331	179.897	129.911	126.713	159.846
			11		21.6271	25.0371	24.887	36.978	56.8524	64.8536	100.209		11	91.5242	161.129	205.636	172.148	127.818	126.716	160.322
			12		15.5056	26.2586	26.0763	38.2867	56.9969	64.7813	100.266		12	85.0312	153.041	195.14	160.933	127.822	126.213	159.854
			13		10.9338	27.4654	27.5403	39.5737	57.5811	64.8625	100.371		13	90.434	141.373	180.109	152.535	128.343	126.716	159.847
			14		7.74719	28.6481	28.7185	40.67	57.5888	64.7568	100.268		14	96.5566	138.222	174.591	147.853	127.819	126.712	160.324
			15		10.3838	29.5504	29.9286	41.8377	57.4822	64.9262	100.253		15	152.667	130.216	163.236	142.117	127.821	126.209	159.848
			16		12.8775	30.4811	31.4978	42.57	57.425	65.1047	100.355		16	204.861	120.132	154.243	135.961	127.299	126.206	159.377
			17		13.9702	31.4913	32.783	43.2846	56.9835	65.1114	100.212		17	204.854	117.817	142.51	133.215	127.301	126.208	160.318
			18		15.2159	32.2162	33.6531	44.3412	57.1904	64.9708	100.231		18	197.238	115.525	135.96	131.579	127.824	125.705	159.848
			19		16.3067	32.9083	34.5796	45.3349	57.2935	64.7812	100.25		19	190.624	115.526	127.303	131.037	127.821	126.716	160.323
			20		17.5523	33.6305	35.6371	46.0876	57.4482	64.6627	100.247		20	178.653	114.956	124.485	129.956	126.785	126.209	160.32
			21		18.6493	34.1644	36.6346	47.0492	57.5	64.7829	100.305		21	167.933	114.387	122.81	128.88	126.787	126.711	159.85
			22		19.8265	34.6523	37.3595	47.8889	57.5013	64.8972	100.302		22	154.77	113.822	122.256	128.879	126.782	126.208	160.319
			23		20.9817	32.0026	38.2162	48.515	57.7203	64.8637	100.236		23	146.341	112.107	120.594	128.345	126.784	126.716	159.847
			24		22.1122	23.6415	39.0718	49.0892	57.624	64.9543	100.244		24	135.536	86.6015	121.141	127.273	126.266	126.716	159.378
			25		23.4809	16.6965	40.0048	49.6123	57.754	64.8719	100.372		25	131.593	91.1747	120.037	126.741	126.784	126.209	159.846
			26		24.2212	12.0449	40.6262	50.1846	57.7687	64.8519	100.148		26	121.395	96.4083	119.489	126.202	126.784	126.21	160.32
			27		24.9218	13.9427	41.2991	50.7856	57.7666	64.8843	100.249		27	115.844	162.526	118.394	126.207	126.269	126.209	160.319
			28		25.709	15.1993	42.0573	51.3787	57.6708	64.7162	100.259		28	112.212	199.332	117.848	125.15	126.789	126.718	159.849
			29		26.472	16.3339	42.5271	51.8792	57.7927	64.9202	100.092		29	111.015	207.325	117.297	125.144	126.781	126.213	160.323
			30		26.7767	17.6314	35.7068	52.1069	57.7771	64.6724	100.212		30	110.419	207.315	92.0341	124.618	126.78	126.209	159.85
			31		23.8748	18.6856	26.2874	52.7769	58.1323	64.7109	100.215		31	109.208	201.697	94.4892	123.019	126.782	126.719	159.847
			32		17.2114	19.8636	19.5355	41.194	58.1055	64.8638	100.146		32	83.9669	190.023	98.4724	101.476	126.265	127.224	159.847
			33		12.3123	21.0579	18.6307	30.4198	58.056	64.9527	100.295		33	88.802	182.503	119.53	102.441	126.26	126.719	160.792
			34		8.8003	22.3692	19.9639	24.3331	58.0902	64.9567	100.322		34	94.3211	175.181	190.049	108.818	126.265	126.716	160.322
			35		11.1762	23.7899	21.0577	26.0837	58.105	64.8899	100.079		35	157.653	165.267	204.121	194.721	126.779	126.719	160.319
			36		12.3762	25.0214	22.3492	26.9221	58.1312	64.9079	100.229		36	180.229	154.377	206.402	215.521	126.782	126.717	159.848
			37		13.2897	26.1371	23.4981	27.3012	58.1494	64.8668	100.161		37	183.385	146.496	201.841	239.525	126.267	126.719	160.321
			38		14.2773	27.2554	24.7543	28.5837	58.2921	64.8211	100.223		38	181.007	135.737	196.614	237.109	126.263	126.717	159.853
			39		15.4582	28.46	25.9066	29.719	58.1974	64.7871	100.129		39	174.78	132.654	190.034	231.556	126.265	126.72	160.322
			40		16.7198	29.4429	27.2834	30.8202	58.1862	64.876	100.143		40	168.69	126.008	178.023	219.246	126.781	126.72	159.852
