# Supplementary material for: Tesla valves and capillary structures-activated thermal regulator
Source: Nat Commun. 2023 Jul 6;14:3996. doi: 10.1038/s41467-023-39289-5 (PMC10325955; doi:10.1038/s41467-023-39289-5)
Supplement: Supplementary file 8 — Source Data [file 41467_2023_39289_MOESM8_ESM.zip › Source Data/Supplementary Fig. 8.xlsx]

## Sheet: Sheet1
		Effective heat flux, W/cm^2	Overall HTC, kW/m^2K			Effective heat flux, W/cm^2	Overall HTC, kW/m^2K				Effective heat flux, W/cm^2	Overall HTC, kW/m^2K
		0.23 kg/h				0.303 kg/h					0.36 kg/h
		89.4017	112.592			144.613	80.067				130.937	97.2645
		98.8047	30.6082			167.235	50.0409				152.73	29.9254
		107.076	33.9877			184.873	40.9163				205.518	41.2015
		126.738	43.1753			205.351	39.1626				271.867	55.461
		138.396	32.9632			236.935	52.2501				331.038	66.4897
		159.371	33.9346			238.997	56.9231				384.923	79.5025
		174.692	31.0055			272.938	58.6519				426.357	131.699
		177.042	23.1999			303.09	69.328				495.269	167.331
		212.264	40.1677			337.25	170.616				577.37	173.297
		246.216	59.1422			363.687	172.346				626.469	164.133
		249.344	71.9628			390.268	172.789				679.831	169.425
		273.246	164.674			409.409	169.525				713.53	166.511
		262.482	85.9764			427.741	166.54				762.252	165.284
		302.554	145.027			461.548	165.723				820.698	163.198
		305.863	149.819			495.406	161.133
		333.622	150.018			530.794	160.696
		369.866	152.605			558.857	161.629
		388.655	152.053			576.786	159.61
		401.279	150.797			609.94	158.15
		431.754	150.674			626.11	156.895
		458.941	152.714			645.907	158.889
		472.39	151.695			659.797	154.125
		496.32	150.224			678.979	153.47
		518.07	148.459			692.263	154.034
		534.418	147.629			712.957	156.277
		551.769	149.996
		571.302	146.07
		577.853	143.47
