# Supplementary material for: Tesla valves and capillary structures-activated thermal regulator
Source: Nat Commun. 2023 Jul 6;14:3996. doi: 10.1038/s41467-023-39289-5 (PMC10325955; doi:10.1038/s41467-023-39289-5)
Supplement: Supplementary file 8 — Source Data [file 41467_2023_39289_MOESM8_ESM.zip › Source Data/Supplementary Fig. 9.xlsx]

## Sheet: Sheet1
		Flow rate at 0.303 kg/h
		Thermal regulator			Inlet orifice [9]			Plain wall microchannel
		Effective heat flux, W/cm^2	Twall-Tsat		Effective heat flux, W/cm^2	Twall-Tsat		Effective heat flux, W/cm^2	Twall-Tsat
		124.6	4		116.415	6.18568		123.916	6.27
		144.613	18.0615		123.69	8.95731		131.461	7.63
		167.235	33.4198		131.082	11.8559		137.323	12.52
		184.873	45.1833		138.707	14.8771		143.373	17.24
		205.351	52.4355		146.83	17.4918		151.239	18.85
		236.935	45.3464		155.488	19.2083		155.034	27.96
		238.997	41.9858		164.246	20.5844
		272.938	46.5352		173.153	22.8764
		303.09	43.7183		182.418	24.0925
		337.25	19.7666		191.635	26.1989
		363.687	21.1021		201.015	27.9784
		390.268	22.5864		210.243	30.3716
		409.409	24.1503		219.506	33.126
		427.741	25.6839		229.095	35.7781
		461.548	27.8505		239.581	37.8873
		495.406	30.7451		251.224	37.9452
		530.794	33.031		262.564	37.9923
		558.857	34.5764		273.316	40.343
		576.786	36.1373		284.815	41.1545
		609.94	38.5671		295.984	42.9527
		626.11	39.9063		307.228	44.6865
		645.907	40.6514		318.384	46.9598
		659.797	42.8092		330.304	48.9628
		678.979	44.2417		343.079	49.1395
		692.263	44.9422		355.069	51.2269
		712.957	45.6214		367.634	52.2956
					379.725	54.4559
					392.149	56.1794
					404.555	58.4058
					417.716	59.836
					430.819	61.221
					443.175	63.6428
					456.007	66.3632
					470.828	66.71
					485.075	67.5639
					498.392	69.7759
					512.164	71.5896
					525.84	73.5281
					539.477	75.93
					553.587	77.2639
					570.536	85.21
